# Supplementary material for: Mebendazole Shows Antiproliferative and Antimigratory Effects in Paediatric Low-Grade Glioma Models
Source: Oncol Res. 2026 Jun 16;34(7):16. doi: 10.32604/or.2026.071074 (PMC13292026; doi:10.32604/or.2026.071074)
Supplement: Supplementary file 1 [file OncolRes-34-71074-s001.zip]

Archive with 1 entries (1 files):
- TSP_OR_71074-s001.docx
